# Supplementary material for: A Prospective Multicenter Randomized Study to Assess the Impact of a Novel Catheter Coating on Clinical Bacteriuria
Source: Antibiotics (Basel). 2026 Apr 3;15(4):369. doi: 10.3390/antibiotics15040369 (PMC13113331; doi:10.3390/antibiotics15040369)
Supplement: Supplementary file 1 [file antibiotics-15-00369-s001.zip]

Archive with 1 entries (1 files):
- antibiotics-4204065-supplementary.pdf
